# Supplementary material for: Decreased soil multifunctionality is associated with altered microbial network properties under precipitation reduction in a semiarid grassland
Source: Imeta. 2023 May 2;2(2):e106. doi: 10.1002/imt2.106 (PMC10989785; doi:10.1002/imt2.106)
Supplement: Supplementary file 2 — Supporting information. [file IMT2-2-e106-s002.xlsx]

## Sheet: Table S1
Table S1. Topological properties of empirical networks and corresponding random networks.
Treatment		All samples	Decreased precipitation (DP)			Control			Increased precipitation (IP)
Taxa		Metacommunity cross-kingdom	Bacteria	Fungi	Cross-kingdom	Bacteria	Fungi	Cross-kingdom	Bacteria	Fungi	Cross-kingdom
Empirical network	Total nodes	290	328	260	560	312	277	566	309	273	563
	Total links	1371	574	609	1096	669	733	1371	703	862	1325
	R square of power law	0.782	0.814	0.756	0.826	0.779	0.791	0.861	0.852	0.754	0.807
	Average degree (avgK)	9.455	3.5	4.685	3.914	4.29	5.292	4.845	4.55	6.315	4.707
	Average clustering coefficient (avgCC)	0.304	0.295	0.241	0.244	0.295	0.319	0.27	0.321	0.286	0.297
	Average path distance (GD)	3.617	6.777	5.87	7.42	6.487	4.425	6.926	6.121	5.02	6.586
	Harmonic geodesic distance (HD)	2.944	4.99	4.306	5.494	5.02	3.339	5.145	4.442	3.853	4.944
	Geodesic efficiency (E)	0.34	0.2	0.232	0.182	0.2	0.299	0.194	0.225	0.26	0.202
	Connectance (Con)	0.68	0.512	0.505	0.366	0.648	0.352	0.538	0.527	0.699	0.42
	No. of modules		39	28	70	34	29	68	36	36	67
	Modularity (M)	0.418	0.768	0.513	0.738	0.678	0.602	0.646	0.652	0.56	0.656
	Relative modularity (RM)	0.503	0.386	0.364	0.464	0.446	0.451	0.502	0.459	0.687	0.508
	Betweenness centrality	0.072	0.067	0.145	0.076	0.071	0.048	0.071	0.07	0.115	0.071
	Graph density	0.033	0.011	0.018	0.007	0.014	0.019	0.009	0.015	0.023	0.008
	Centralization of degree (CD)	0.166	0.032	0.079	0.049	0.048	0.083	0.054	0.054	0.114	0.049
	Proportion (Negative/total)	0.268	0.438	0.408	0.424	0.477	0.433	0.443	0.499	0.461	0.488
	Proportion (Positive/total)	0.732	0.562	0.592	0.576	0.523	0.567	0.557	0.501	0.539	0.512
Random networks	avgCC ± SD	0.182±0.012	0.012±0.004	0.067±0.011	0.027±0.004	0.023±0.005	0.075±0.010	0.031±0.004	0.028±0.006	0.082±0.009	0.035±0.005
	GD ± SD	2.889±0.034	4.520±0.063	3.506±0.059	4.080±0.055	3.892±0.046	3.395±0.060	3.798±0.039	3.747±0.049	3.180±0.042	3.794±0.046
	E ± SD	0.384±0.003	0.249±0.003	0.319±0.004	0.270±0.003	0.287±0.002	0.328±0.004	0.289±0.002	0.298±0.003	0.349±0.003	0.289±0.002
	HD ± SD	2.606±0.021	4.017±0.043	3.137±0.036	3.705±0.036	3.483±0.029	3.045±0.036	3.464±0.026	3.359±0.032	2.863±0.028	3.460±0.030
	Con ± SD	0.960±0.021	0.942±0.028	0.961±0.021	0.920±0.026	0.946±0.024	0.962±0.027	0.938±0.018	0.948±0.024	0.955±0.001	0.935±0.019
	M ± SD	0.278±0.004	0.554±0.007	0.376±0.006	0.504±0.005	0.469±0.007	0.415±0.007	0.430±0.005	0.447±0.006	0.332±0.005	0.435±0.005
Note: 100 random networks were generated by randomly rewiring all the links of a corresponding empirical network with the identical numbers of nodes and links. Values shown are the mean values and standard derivations from 100 random networks.

## Sheet: Table S2
Table S2. Results of the Kolmogorov-Smirnov test comparing bootstrapped node attributes of networks under precipitation treatments.
	Comparison	Degree	Betweenness centrality	Closeness centrality
Bacterial networks	DP vs Control	*	**	**
	DPvs IP	**	**	**
	Control vs IP	ns	ns	ns
Fungal networks	DP vs Control	**	**	**
	DPvs IP	**	**	**
	Control vs IP	*	*	ns
Cross-kingdom networks	DP vs Control	**	**	**
	DPvs IP	**	**	**
	Control vs IP	ns	ns	ns
Note: The bootstrapping method with 10000 iterationswas used to calculate the node attributes of each network. Kolmogorov-Smirnov test compares the overall shape of the cumulative distribution of two variables where the null hypothesis is that the variables have same distribution patterns.
* and ** indicate statistical significance at P<0.05 and 0.01, respectively; ns indicate not significant difference.
